# Supplementary material for: Assessment of the Toxicity of Biocompatible Materials Supporting Bone Regeneration: Impact of the Type of Assay and Used Controls
Source: Toxics. 2022 Jan 6;10(1):20. doi: 10.3390/toxics10010020 (PMC8778995; doi:10.3390/toxics10010020)
Supplement: Supplementary file 1 [file toxics-10-00020-s001.zip]

Archive with 1 entries (1 files):
- toxics-1503084-SI.pdf
